# Supplementary material for: Optimizing Single-Cell Long-Read Sequencing for Enhanced Isoform Detection in Pancreatic Islets
Source: bioRxiv. 2025 Sep 19:2025.04.30.651101. Preprint. [Version 3] doi: 10.1101/2025.04.30.651101 (PMC12139739; doi:10.1101/2025.04.30.651101)
Supplement: Supplement 3 [file media-3.xlsx]

## Sheet: DTU_results
geneID

## Sheet: DE_results
geneID

## Sheet: DTU_and_DE
geneID

## Sheet: summary
total_de
